# Supplementary material for: The Effects of Mental Fatigue on Anaerobic Power and Power Endurance Performance
Source: Sports (Basel). 2024 Jul 16;12(7):192. doi: 10.3390/sports12070192 (PMC11280764; doi:10.3390/sports12070192)
Supplement: Supplementary file 1 [file sports-12-00192-s001.zip]

Archive with 1 entries (1 files):
- sports-3074034-supplementary.pdf
